# Supplementary material for: MgO Modified by X2, HX, or Alkyl Halide (X = Cl, Br, or I) Catalytic Systems and Their Activity in Chemoselective Transfer Hydrogenation of Acrolein into Allyl Alcohol
Source: Molecules. 2024 Jul 3;29(13):3180. doi: 10.3390/molecules29133180 (PMC11243119; doi:10.3390/molecules29133180)
Supplement: Supplementary file 1 [file molecules-29-03180-s001.zip]

Archive with 1 entries (1 files):
- molecules-3055832-supplementary.pdf
